# Supplementary material for: The gut microbiome-prostate cancer crosstalk is modulated by dietary polyunsaturated long-chain fatty acids
Source: Nat Commun. 2024 Apr 23;15:3431. doi: 10.1038/s41467-024-45332-w (PMC11039720; doi:10.1038/s41467-024-45332-w)
Supplement: Supplementary file 4 — Source Data [file 41467_2024_45332_MOESM4_ESM.xlsx]

## Sheet: Figure 1
Figure 1a
		Estimated tumor volume (g)
	Low Tumor volume	0.93	1.18	1.45	1.47	2.24	2.31	2.45	2.55	3.2	3.2	3.35	3.52	3.64	4.2	4.42	4.5	4.95	5.1	5.25
	Medium Tumor volume	5.55	5.7	5.36	6	6.5	6.6	6.9	6.9	7.8	7.8	8.1	9.4	9.8	9.9	8	7.5	6.45	7.6	9.25	6.45
	High Tumor volume	10	10.25	10.8	13.2	14.5	15.6	16.8	17.5	17.8	21	49.6	14	21.6	10.8	11	10.2	12.6	17.25	63.7	14.35	16.5	23.6	16.8
Figure 1b	Low Tumor volume	average	SE		Medium Tumor volume	average	SE		High Tumor volume	average	SE
	phylum				phylum				phylum
	Actinobacteria	0.028844	0.00407383		Actinobacteria	0.032684	0.00532924		Actinobacteria	0.0376063	0.0074951
	Bacteria_unclassified	0.00442522	0.00118495		Bacteria_unclassified	0.00501623	0.000949106		Bacteria_unclassified	0.00520174	0.00186574
	Bacteroidetes	0.251659	0.0251111		Bacteroidetes	0.241804	0.0249744		Bacteroidetes	0.193991	0.0265024
	Firmicutes	0.667572	0.0284616		Firmicutes	0.689766	0.0312057		Firmicutes	0.698197	0.0325674
	Proteobacteria	0.0449037	0.010876		Proteobacteria	0.0278549	0.00884325		Proteobacteria	0.0525674	0.020487
	Verrucomicrobia	0.00025847	0.00025847		Verrucomicrobia	0.00116193	0.000622233		Verrucomicrobia	0.0107034	0.00516083
Figure 1c
		Shannon index
	Low Tumor volume	2.703	2.449	3.166	3.197	3.293	3.201	3.279	3.361	3.487	2.779	3.275	3.571	2.946	2.666	3.288	3.024	3.348	3.357	2.379
	Medium Tumor volume	3.454	3.03	3.228	2.659	3.255	2.828	2.459	3.271	3.339	3.189	2.656	3.288	3.628	3.047	2.797	3.196	2.777	2.886	2.679	2.929
	High Tumor volume	3.168	3.062	2.594	3.343	2.792	1.962	2.997	2.98	3.129	3.264	2.828	2.752	2.906	2.665	2.876	3.09	3.063	2.348	3.042	2.012	2.954	2.488	2.93
Figure 1e
		PSA (ng/mL)
	no BCR	0	0	0	0	0	0	0	0	0	0	0	0	0	0	0	0	0	0.02	0	0
	Low PSA	0.1	0.08	0.14	0.16	0.2	0.22	0.25	0.16	0.2
	High PSA	0.98	1.37	1.44	1.57	1.63	1.7	2.02	2.46	2.63	2.86	3.51	3.77	3.99	6.56	6.71	1.85	6.95	1.21
Figure 1f	no BCR	average	SE	Low PSA	average	SE	High PSA	average	SE
	phylum			phylum			phylum
	Actinobacteria	0.0425423	0.0112067	Actinobacteria	0.111074	0.0402151	Actinobacteria	0.0566319	0.0215646
	Bacteria_unclassified	0.00790098	0.00115651	Bacteria_unclassified	0.0098611	0.00160935	Bacteria_unclassified	0.032252	0.0255394
	Bacteroidetes	0.169955	0.020559	Bacteroidetes	0.0531082	0.0136277	Bacteroidetes	0.0150912	0.00508707
	Firmicutes	0.733023	0.026351	Firmicutes	0.640316	0.110784	Firmicutes	0.865627	0.0579153
	Proteobacteria	0.0156154	0.00540577	Proteobacteria	0.0315007	0.0203544	Proteobacteria	0.0044503	0.00187306
	Verrucomicrobia	0.0274271	0.0142903	Verrucomicrobia	0.00857213	0.00570548	Verrucomicrobia	0.00154657	0.000498482
Figure 1g
		Shannon index
	no BCR	2.626	2.619	2.841	2.982	2.671	2.474	2.488	2.823	2.938	2.757	3.154	3.061	2.812	2.694	2.925	2.846	3.158	2.887	3.113	2.564
	Low PSA	2.328	2.831	2.205	2.897	2.866	3.001	2.603	3.046	3.099
	High PSA	2.476	1.202	2.652	2.634	2.326	2.094	2.465	2.704	2.314	2.712	2.72	2.387	2.367	2.681	1.459	2.732	2.237	2.974

## Sheet: Figure 2
		Days post Tumor cell injection
Figure 2a		0	4	6	8	10	12	14	16	18	20	22	24	26	28	30	32	36	38	40	42
	Average	0	49.1773	59.9206	70.3502	78.341	105.492	139.396	176.088	213.993	359.708	372.616	444.889	617.733	872.953	1059.6	1416.67	1706.02	2068	2109.99	2109.99
	SE	0	8.26169	7.89315	9.0389	13.4997	10.5137	19.6001	28.5075	28.2056	30.3695	30.2223	35.2023	49.3963	77.3554	88.1268	110.123	157.899	156.478	146.619	146.619
Figure 2b	Baseline	average	SE		Minimal mass	average	SE		Active growth	average	SE		End point	average	SE
	phylum				phylum				phylum				phylum
	Bacteria_unclassified	0.034517	0.00306531		Bacteria_unclassified	0.0271104	0.00280805		Bacteria_unclassified	0.031449	0.00318833		Bacteria_unclassified	0.0325058	0.00218078
	Actinobacteria	0.00430577	0.00107446		Actinobacteria	0.0147689	0.00526173		Actinobacteria	0.00145804	0.000296447		Actinobacteria	0.00528032	0.000778149
	Bacteroidetes	0.189019	0.0165364		Bacteroidetes	0.131219	0.0184034		Bacteroidetes	0.31774	0.0229988		Bacteroidetes	0.322144	0.0250317
	Firmicutes	0.57536	0.0479285		Firmicutes	0.640876	0.0348674		Firmicutes	0.444762	0.0659679		Firmicutes	0.417606	0.0409927
	Proteobacteria	0.0393632	0.00690807		Proteobacteria	0.0181888	0.00443313		Proteobacteria	0.0565394	0.0104158		Proteobacteria	0.0584733	0.0101938
	Verrucomicrobia	0.152651	0.0325896		Verrucomicrobia	0.163442	0.0355309		Verrucomicrobia	0.139566	0.0482363		Verrucomicrobia	0.160412	0.0519103
Figure 2c		Shannon index
	Baseline	2.676	2.776	2.594	2.651	2.357	2.599	2.666	2.431
	Minimal mass	2.538	2.704	2.671	2.508	2.4	2.61	2.481	2.44
	Active growth	2.069	2.186	2.49	2.074	1.928	2.06	2.113	2.454
	End point	2.246	2.47	2.088	2.299	2.392	2.09	2.137	2.081
Figure 2e		Estimated tumor volume (g)
		Average	SE
	No tumour	0	0	0	0	0	0	0	0
	Pten-/- ; Rb1+/+	138.33	302.66	140.5	163.22	179.4	220.53	185.16	159.28
	Pten-/- ; Rb1-/-	404.11	412.24	473.04	404.68	275.1	577.68	267.82	305.16
Figure 2f	No tumour	average	SE		Pten-/- ; Rb1+/+	average	SE		Pten-/- ; Rb1-/-	average	SE
	phylum				phylum				phylum
	Bacteria_unclassified	0.0483039	0.00435481		Bacteria_unclassified	0.030971	0.00418402		Bacteria_unclassified	0.0323566	0.00266059
	Actinobacteria	0.278354	0.024796		Actinobacteria	0.257377	0.0379449		Actinobacteria	0.144142	0.0208012
	Bacteroidetes	0.0430822	0.0100705		Bacteroidetes	0.0440188	0.0105234		Bacteroidetes	0.0508185	0.00839261
	Firmicutes	0.598763	0.0225832		Firmicutes	0.629593	0.048788		Firmicutes	0.716437	0.0338417
	Proteobacteria	0.00260443	0.00141089		Proteobacteria	0.00092374	0.000343711		Proteobacteria	0.00311762	0.00116023
	Verrucomicrobia	0.0276994	0.00471725		Verrucomicrobia	0.0357693	0.0105878		Verrucomicrobia	0.0512804	0.0186131
Figure 2g		Shannon index
	No tumour	0.8921	1.193	1.018	1.093	0.9542	0.9759	1.123	1.057
	Pten-/- ; Rb1+/+	1.11	1.04	1.139	0.5653	0.8463	1.196	0.9589	0.8449
	Pten-/- ; Rb1-/-	0.96	0.6377	0.565	0.7903	0.7858	0.9455	1.119	0.9359

## Sheet: Figure 3
	Baseline
Figure 3a
	FMT donor	Total DNA (ng/mg feces)
	mFMT	46.042	19.0031	65.1706	51.5919
	hFMT1	13.9955	182.271	46.2871	123.123
	hFMT2	531.818	32.5714	121.333	86.129
	hFMT3	51.5209	142.471	182.812	40.5449	63.2877	190.909	58.6364	128.78
	hFMT4	99.2	77.625	77.4684	158.769
	hFMT5	151.307	98.6395	220.767	33.7632
	hFMT6	199.091	67.931	139.286	51.1579
	Antibiotic-treated
	FMT donor	Total DNA (ng/mg feces)
	mFMT	5.67686	0.144509	9.76602	0.372439
	hFMT1	1.1236	4.13643	3.1382	0.59761
	hFMT2	10.9091	2.42857	2.22222	1.1828
	hFMT3	3.40587	8.18859	2.61224	4.13146	1.09589	5.90909	2.27273	3.65854
	hFMT4	2.13333	1.5	2.27848	1.84615
	hFMT5	2.9249	2.91705	3.35664	4.14343
	hFMT6	2.72727	1.14942	4.52381	1.47368
	Post-FMT
	FMT donor	Total DNA (ng/mg feces)
	mFMT	301.166	408.108	197.679	178.302
	hFMT1	378.523	28.1132	241.623	540.091
	hFMT2	699	636	140.69	325.263
	hFMT3	377.174	145.518	217.123	724.217	88.125	13.4832	54.2857	254.328
	hFMT4	70.6542	108.679	193.929	360
	hFMT5	323.165	272.596	200.421	87.0787
	hFMT6	46.0274	732.203	131.707	70.4348
Figure 3b
		Optical density (650nm)/mg feces
	Baseline	0.0299395	0.0351617	0.0277724	0.0306188
	Control	0.0144305	0.0451763	0.0764089	0.062295
	Baseline	0.0593776	0.0978241	0.0373506	0.0422742	0.0255756	0.00020315	0.0456109	0.0369025	0.00117648	0.0501587	0.0441296	0.0224111	0.0486502	0.0755212	0.02601	0.0566854	0.056571	0.112742	0.053268	0.074325	0.063742	0.031383	0.063063	0.023989	0.363182	0.0384	0.091822	0.039233	0.047547	0.031825	0.025709	0.049359
	Baseline +abx	-0.0002713	-1.769e-05	-0.0005337	-3.853e-05	-0.0001146	-0.0001234	-0.0008101	-1.87e-05	-7.903e-06	0.0006138	0.0002141	-0.0001188	-0.0003721	0.00454095	0.00357305	0.00238307	0.001242	0.003976	0.001311	0.002092	0.002055	0.001018	0.002061	0.000986	0.007918	0.001244	0.001901	0.000917	0.001169	0.001093	0.001145	0.001389
Figure 3c	FMT donor	Tumour mass (g)
	mFMT	0.1904	0.268	0.5469	0.391
	hFMT1	1.612	0.3572	0.974	0.6345
	hFMT2	0.79	0.85	0.74
	hFMT3	0.4944	1.3513	1.0041	0.9812	0.94	1.62	0.59	1.36
	hFMT4	0.39	1.28	1.26	1.91
	hFMT5	1.3153	0.9405	0.8235	0.628
	hFMT6	0.78	0.35	0.36	0.78
Figure 3d
	FMT donor tertile	Tumour mass (g)
	mFMT	0.1904	0.268	0.5469	0.391
	Low	1.612	0.3572	0.974	0.6345	0.79	0.85	0.74
	Medium	0.4944	1.3513	1.0041	0.9812	0.94	1.62	0.59	1.36
	High	1.3153	0.9405	0.8235	0.628	0.78	0.35	0.36	0.78	0.39	1.28	1.26	1.91
Figure 3e		Optical density (650nm)/mg feces
	FMT donor tertile
	mFMT	0.0687	0.0692	0.0983	0.108
	Low	0.043343	0.052425	0.140118	0.098075	0.06045	0.049835	0.069662
	Medium	0.080833	0.027708	0.096944	0.042104	0.107548	0.0777799	0.0976062	0.079338
	High	0.0299395	0.0314962	0.035077	0.0351617	0.0300654	0.0377451	0.00896443	0.0684354	0.072881	0.069463	0.043179	0.098609

## Sheet: Figure 4
Figure 4c		g_Parabacteroides relative abundance
	Baseline	0.0643561	0.0255156	0.0932738	0.0298391	0.0650649	0.107662	0.0398327	0.12127
	Minimal mass	0.0904387	0.042526	0.048905	0.0545751	0.0315402	0.0372103	0.0172939	0.0303352
	Active growth	0.185059	0.210504	0.111914	0.217733	0.211992	0.110072	0.110072	0.0889503
	End point	0.141186	0.0722943	0.211638	0.135375	0.132965	0.0623007	0.250337	0.0939826
		g_Lactobacilus relative abundance
	Baseline	0.0110568	0.0137501	0.00992274	0.0221844	0.00269332	0.0401162	0.10589	0.0113403
	Minimal mass	0.00481962	0.0150259	0.123467	0.00971011	0.00489049	0.0113403	0.00205543	0.00446523
	Active growth	0.00290595	0.00120491	0.00269332	0.000992274	0.000850521	0.000354384	0.00021263	0.00262244
	End point	0.00233893	0.00800907	0.00219718	0.00134666	0.00389822	0.00163017	0.00588277	0.00198455
Figure 4d		g_Parabacteroides relative abundance
	No tumour	0.0470081	0.0851894	0.0426973	0.0485477	0.0953505	0.0230935	0.0213487	0.0447501
	Pten-/- ; Rb1+/+	0.0958637	0.0703069	0.0641486	0.00184748	0.0348968	0.0181669	0.105204	0.0687673
	Pten-/- ; Rb1-/-	0.0570666	0.0621985	0.127989	0.0866263	0.14359	0.0927846	0.0828287	0.056964
		g_Lactobacilus relative abundance
	No tumour	0.371344	0.392282	0.489788	0.390845	0.304116	0.397927	0.482603	0.378733
	Pten-/- ; Rb1+/+	0.148517	0.193472	0.147798	0.0349995	0.524684	0.0990455	0.0432105	0.169455
	Pten-/- ; Rb1-/-	0.144411	0.235759	0.0513189	0.242636	0.182593	0.461665	0.440932	0.371549

## Sheet: Figure 5
		Tumour volume (mm3)
Figure 5a	Days	HOSO												MAG-AA												MAG-DHA												MAG-EPA
	14	14.1	0	27	0	0.1	17.2	0	0	31.1	0	24.4	20.4	12.77	26.52	3.05	17.19	0.07	14.14	38.79	0	7.24	4.85	11.43	22.45	22.4	11.5	8.2	0	0.1	13.6	0	3.7	11.5	21.2	24.4	0	6.4	37.7	12.7	0	0.1	19	3.2	3.2	5.1	0	15.6	7.8
	18	123.4	147.2	84.4	83.3	44.9	23.8	25.3	18.4	18.3	12.4	41.4	37.6	34.72	55.15	48.86	77.58	12.37	102.97	152.56	44.9	19.68	54.89	49.88	41.27	53.2	18.4	17.4	20.5	29.9	15	41.3	9	11.4	15.6	41.6	37.9	57.5	28.4	55.9	12.4	32.9	31.4	23.7	49.9	40.2	68.1	23.1	24.8
	20	123.4	130.9	112.3	96	51.2	32.8	31.3	42.9	28.3	28.3	31.3	30.6	50.67	42.55	48.86	89.76	49.31	91.42	152.56	67.02	22.32	54.89	43.25	47.91	45	34.7	68.2	30.7	49.1	11	41.3	9	11.4	15.6	25.3	32.3	41.5	53	48.9	48.2	45	34.3	15.9	24.8	45	82.3	33	27
	22	110.1	102.1	91.4	108.7	47.6	32.8	28.3	45.2	61.9	64.9	41.7	63.7	73.18	56.1	62.12	102.07	49.31	139.07	199.13	84.48	52.33	54.89	48.86	77.58	62.2	38.6	89.2	58.7	66.3	19	30.3	6.4	14.8	39.1	33.8	13	64.6	46.9	101.9	45.2	43.8	51	32.7	34.7	57.9	76.4	33.6	33.6
	24	92.3	108.7	117.2	95.4	102.4	60	48.9	125.5	75.1	57.5	69	110.8	115.25	62.21	78.77	130.16	120.62	162.65	210.06	108.33	55.96	41.63	74.23	191.05	67.7	36.6	40.5	33	139.7	41.2	81.2	18.8	61.3	54.6	45.2	47.6	80.4	103	87.9	44.9	57.8	74.9	29.3	37.7	160.4	121.3	72.7	71.8
Figure 5b		HOSO	0.0462459	0.0326442	0.0680087	0.0190424	0.0272035	0.062568	0.0326442	0.0435256
		MAG-AA	0.0190424	0.0516866	0.0272035	0.0380849	0.0326442	0.0598477	0.0516866	0.0326442
		MAG-DHA	0.0108814	0.00272035	0.0380849	0.0272035	0.0244831	0.0108814	0.0272035	0.0244831
		MAG-EPA	0.0408052	0.0299238	0.054407	0.0190424	0.0136017	0.0244831	0.0054407	0.0272035
Figure 5c		Ruminococcaceae Fold change normalized to total 16SrRNA
		HOSO	MAG-AA	MAG-DHA	MAG-EPA
		1.90528	0.82932	0.668964	0.550953
		1.13288	0.972655	0.271684	0.307786
		0.752623	0.90125	0.371131	1.30134
		0.423373	0.641713	0.283221	0.768438
		1	1.68179	0.432269	0.20733
		2	0.668964	0.346277	0.757858
		0.353553	2.67586	0.692555	0.170755
		0.50698	0.392292	0.757858	1.22264
		1.51572	1.43396	0.473029	0.336808
		0.752623		0.366021	0.147624
				0.524858	0.444421
Figure 5d		% Ruminococcaceae
	Grade group reclassification
	Downgraded	22.9692	36.1151	18.4717	24.0961	32.8144	32.3739	2.3152	1.13548	12.4622	9.79422
	No change	20.1433	8.39071	21.0457	22.1951	15.3412	15.7479	28.7795	23.6638	7.92868	24.3048	24.7714	26.4664	25.3441	26.1708	2.92219	1.80316	22.3103	14.8359	25.5466	17.2252	7.74742	23.1781	28.0654	4.49463	20.3548	31.7261	31.973	24.7517	32.6585	7.68213	23.6758	24.5648	20.2103	10.6088	27.9547	27.2698	10.3184	30.0085	25.0508	25.3022	21.5452	17.2009	3.05425	1.15004	22.9215	17.224	21.5985	17.2539
	Upgraded	12.9886	12.9419	26.7182	28.2459	29.0571	27.7957	29.4532	21.8056	27.1885	23.4092	26.2712	27.5403	25.9957	18.203	27.9997	27.8658
		Group
Figure 5e	% of patients	MAG-EPA	HOSO
	No change	68.1818	63.6364
	Downgraded	22.7273	4.54545
	Upgraded	9.09091	31.8182
Figure 5f	% Ruminococcaceae
	HOSO		MAG-EPA
	Baseline	Pre-surgery	Baseline	Pre-surgery
	12.9886	12.9419	8.39071	7.68213
	22.9692	36.1151	22.1951	24.5648
	20.1433	32.6585	28.7795	27.9547
	26.7182	28.2459	7.92868	10.3184
	21.0457	23.6758	18.4717	24.0961
	15.3412	20.2103	25.9957	18.203
	15.7479	10.6088	24.7714	25.0508
	23.6638	27.2698	25.3441	21.5452
	29.0571	27.7957	26.1708	17.2009
	24.3048	30.0085	1.80316	1.15004
	26.4664	25.3022	32.8144	32.3739
	2.92219	3.05425	2.3152	1.13548
	22.3103	22.9215	14.8359	17.224
	17.2252	17.2539	25.5466	21.5985
	7.74742	12.2267	27.9997	27.8658
	29.4532	21.8056	12.4622	9.79422
	27.1885	23.4092	23.1781	28.4607
	4.49463	2.35479	28.0654	19.587
	31.7261	28.4573	20.3548	11.7856
	26.2712	27.5403	31.973	21.2053
			24.7517	16.2935
[truncated: 8 more columns]

## Sheet: Figure 6
Figure 6a		Acetic acid concentration (ug/g feces)
	HOSO Baseline	3244.79	2985.34	726.976	1718.14	4216.33	3795.17	2564.24	3443.01	3255.48	1836.12	1365.32	1940.09	1988.69	2153.17	2176.69	2074.35	2542.84	3083.95	1796.6	4557.03	1130.93
	HOSO Pre-RP	3482.68	901.145	2516.23	1193.28	3065.39	1865.19	3153.8	3804.49	2499.1	1469.54	5554.78	3126.15	2100.45	3542.21	3061.55	2974.85	2238.4	3086.41	2025.16	4550.32	1237.6
	MAG-EPA Baseline	1013.2	3164.53	5252.79	2645.64	3621.81	2115.54	1181.28	2221.8	1083.57	1872.45	1533.3	2407.63	1250.71	3448.83	2300.41	954.847	3777.06	673.958	2326.04	1913.13	2420.99
	MAG-EPA Pre-RP	3497.44	4055.99	3154.11	2155.88	4408.4	1674.48	1041.63	2245.99	2764.64	1587.76	1247.56	2902.27	2305.58	1798.53	4364.02	1056.52	3720.62	1402.88	1333.67	1208.98	1625
Figure 6b		Butyric acid concentration (ug/g feces)
	HOSO Baseline	1546.63	1172.19	375.222	923.672	1743.84	1976.65	1136.26	742.362	2758.55	1152.45	856.264	881.738	614.573	852.935	1228.52	1396.19	1592.98	941.82	472.686	1371.38	332.33
	HOSO Pre-RP	3782.11	231.472	1174.86	1647.41	1753.55	899.546	1017.72	1085.75	1053.65	897.316	4436.92	956.225	938.711	2152.93	1179.25	2375.21	1460.06	1357.4	630.528	2491.72	345.3
	MAG-EPA Baseline	463.171	1715.43	3591.44	974.468	2049.87	273.982	488.777	2294.68	363.186	1486.43	1402.24	805.292	904.335	1841.07	1277.32	561.62	1165.62	280.756	888.685	842.983	182.753
	MAG-EPA Pre-RP	1542.09	1579.97	1620.17	1276.48	1051.31	330.837	256.519	1733.07	1279.38	804.56	885.29	966.355	785.326	1024.35	2169.64	582.637	990.772	507.569	683.828	557.862	143.867
Figure 6c		Propionic acid concentration (ug/g feces)
	HOSO Baseline	1377.27	970.923	433.87	1049.2	1543.92	1040.76	966.797	554.451	1263.11	1693.19	714.193	926.544	526.44	995.888	856.082	889.642	728.843	788.513	625.615	1776.77	516.476
	HOSO Pre-RP	1774.92	307.897	1033.65	1079.78	997.545	574.775	1092.33	1132.19	805.631	1203.5	2160.16	1395.19	661.245	1041.23	818.447	2033.7	772.092	934.597	668.848	1676.8	535.924
	MAG-EPA Baseline	646.87	1383.09	2846.36	485.17	1468.57	1063.33	539.013	1128.87	316.701	799.989	1402.44	1195.76	627.796	1438.16	950.19	595.293	341.151	416.307	579.494	853.947	524.225
	MAG-EPA Pre-RP	932.266	1686.82	2195.49	1153.16	2116.25	1061.69	488.332	1503.93	658.986	590.406	1134.18	566.667	871.519	925.121	1033.48	750.191	1803.6	1257.18	331.447	687.549	916.291
Figure 6d		Valeric acid concentration (ug/g feces)
	HOSO Baseline	315.326	203.012	84.9064	225.407	187.061	231.937	238.331	8.19334	413.627	32.4676	168.042	11.8194	109.99	317.963	158.484	128.529	143.344	171.094	131.285	235.855	106.031
	HOSO Pre-RP	429.756	75.9616	182.318	283.681	137.057	151.947	219.075	8.72367	207.957	47.1812	402.029	19.1383	183.578	276.363	177.314	309.52	206.672	256.628	157.377	350.086	92.0691
	MAG-EPA Baseline	104.304	175.542	547.487	17.3839	415.054	6.96351	231.09	234.118	73.1545	314.728	330.708	289.285	116.572	24.0353	212.03	14.1628	13.3238	144.065	104.808	15.6549	35.6209
	MAG-EPA Pre-RP	120.463	218.844	249.171	178.818	124.396	7.83174	111.911	284.916	124.02	142.44	214.509	169.649	118.514	22.5669	286.945	15.9555	174.487	229.659	68.3263	90.316	69.5335
Figure 6e		Isobutyric acid concentration (ug/g feces)
	HOSO Baseline	110.265	133.786	57.2586	182.235	111.564	156.147	98.9607	70.6095	168.9	230.115	128.809	57.4381	78.5278	224.103	118.831	61.4249	92.824	69.2688	139.728	66.263	124.11
	HOSO Pre-RP	111.93	73.0276	88.6704	193.363	60.5618	122.25	77.2321	38.912	66.9977	169.094	153.054	97.8188	136.726	112.364	86.6237	93.5647	182.426	129.221	151.639	99.1361	84.9782
	MAG-EPA Baseline	106.018	118.184	347.22	9.62424	265.101	89.3591	121.824	152.722	79.9164	199.382	220.173	178.762	87.0958	58.6979	111.183	119.79	12.2282	73.96	93.5189	143.452	51.3208
	MAG-EPA Pre-RP	46.5999	54.8458	160.781	109.906	57.4195	80.6673	60.2589	180.97	86.8105	103.561	143.032	63.5962	99.349	99.098	144.266	117.167	113.407	82.2131	54.0621	106.367	60.2189
Figure 6f		Isovaleric acid concentration (ug/g feces)
	HOSO Baseline	172.004	209.456	105.027	329.832	147.814	226.912	154.191	88.6254	276.941	445.982	241.41	112.179	133.493	386.271	182.454	101.582	147.74	82.0413	250.621	73.8331	200.269
	HOSO Pre-RP	160.37	131.9	152.399	396.882	69.3547	192.375	108.351	45.7787	101.135	312.416	222.585	170.623	242.591	139.163	125.922	127.258	342.035	188.855	260.475	136.059	118.904
	MAG-EPA Baseline	177.702	197.009	557.676	10.7676	497.385	147.649	238.885	296.76	129.001	389.758	418.334	306.734	149.98	63.7352	172.128	214.03	9.85297	128.751	137.272	263.237	68.8072
	MAG-EPA Pre-RP	58.1305	66.8277	276.844	172.612	67.993	111.586	107.682	286.641	128.768	175.57	260.041	81.8368	138.72	161.778	183.342	187.965	124.292	148.832	85.3123	200.856	92.7389
Figure 6g	HOSO	Butyric acid fold change															MAG-EPA	Butyric acid fold change
	Downgrade	0.19747															Downgrade	0.921035	0.524819	0.755259	0.631342	0.787223
	No change	3.13111	1.00557	0.89568	1.46256	0.381958	0.778616	1.08448	1.52742	0.959895	1.7012	0.916562	1.44125	1.33393	1.81694		No change	3.32942	0.451122	1.30993	0.512868	1.20751	3.52265	1.20001	0.868402	0.556387	1.69859	1.03742	0.849993	1.80787	0.769483	0.661772
	Upgrade	2.44539	1.78354	0.455086	5.18172	2.52414	1.03903										Upgrade	0.541269
Figure 6b		Butyric acid (ug/g feces)
	None	1426.51	1757.01	45.7841	1446.86	1379.38	112.182	1392.02	2183.04	1060.76	970.674	1555.67	880.171	1048.12	88.2761	1091.33	2774.11	1269.09	166.42	442.573	1001.72
	BCR Low PSA	1643.79	734.702	366.48	1664.59	3965.04	663.454	491.742	491.223	738.327	2767.19
	BCR High PSA	4009.65	1663.21	1706.96	615.985	2774.11	849.291	3614.2	1840.9	1989.93	1034.54	1970.32	2058.11	899.708	997.886	2501.38
Figure 6h

## Sheet: Supplementary Figure 1
Supplementary Figure 1c
	Parabacteroidetes distasonis (fold change normalized to total 16SrRNA)
Baseline	0.90125	0.673617	1.68179	1.05702	1	1.90528	0.423373	0.952638
Minimal mass	1.01396	0.882703	0.435275	1.07177	0.320856	1.20581	0.63728	1.04972
Active growth	2.69447	3.55537	0.356013	0.920188	0.946058	1.23971	0.965936	0.779165
End point	1.54756	3.09513	3.22657	2.36199	2.63902	3.16017	5.85634	2.44528
	Lactobacilus murinus (fold change normalized to total 16SrRNA)
Baseline	0.496546	1	0.716978	2.96905	0.19751	1.28343	0.870551	0.258816
Minimal mass	0.275476	0.920188	1.94531	0.602904	0.111105	0.913831	0.291183	0.463294
Active growth	0.255253	0.30566	0.124137	0.295248	0.198884	0.14161	0.0579118	0.0339605
End point	0.154963	0.574349	0.217638	0.151774	0.371131	0.255253	0.420448	0.219151
	Parabacteroidetes distasonis (fold change normalized to total 16SrRNA)
No tumour	0.993092	0.817902	1.08673	1.89212	1.61328	0.678302	0.41466	0.570382
Pten-/- ; Rb1+/+	1.79005	1.43396	2.34567	1.47427	1.30134	1.01396	2.23457	0.817902	0.594604	0.80107
Pten-/- ; Rb1-/-	0.895025	1.31039	1.65864	0.747425	2.23457	2.36199	1.33793	2.78949	1.77769	1.46409

## Sheet: Supplementary Figure 3
Supplementary Figure 3a		HOSO	average	SE		MAG-AA	average	SE		MAG-DHA	average	SE		MAG-EPA	average	SE
		phylum				phylum				phylum				phylum
		Bacteria_unclassified	0	0		Bacteria_unclassified	0	0		Bacteria_unclassified	0	0		Bacteria_unclassified	0	0
		Actinobacteria	0.0144178	0.00368421		Actinobacteria	0.015914	0.00294744		Actinobacteria	0.0260473	0.00932655		Actinobacteria	0.0170022	0.00433339
		Bacteroidetes	0.148414	0.0305028		Bacteroidetes	0.154516	0.0231024		Bacteroidetes	0.120749	0.0229652		Bacteroidetes	0.120749	0.0380116
		Firmicutes	0.830639	0.0331448		Firmicutes	0.814914	0.0187386		Firmicutes	0.848681	0.0233081		Firmicutes	0.861398	0.0385433
		Proteobacteria	0.000699518	0.000436731		Proteobacteria	0.000170022	0.000102013		Proteobacteria	0.000204026	0.000133566		Proteobacteria	0	0
		Verrucomicrobia	0.00582932	0.00238118		Verrucomicrobia	0.0144859	0.0118862		Verrucomicrobia	0.00431855	0.00150976		Verrucomicrobia	0.000850109	0.000264336
Supplementary Figure 3b		Ruminococcaceae relative abundance
		HOSO	0.0054407	0.00652884	0.00571273	0.00652884	0.00462459	0.00380849	0.0136017	0.0125136
		MAG-AA	0.0108814	0.00734494	0.0149619	0.0127856	0.00561697	0.00897715	0.0153145	0.011698
		MAG-DHA	0.0062568	0.00843308	0.00326442	0.00571273	0.0062568	0.00788901	0.00979325	0.00816104
		MAG-EPA	0.00816104	0.015506	0.00408052	0.0062568	0.00870511	0.0141458	0.0114255	0.00870511

## Sheet: Supplementary Figure 4
Supplementary Figure 4a			Butyrate kinase relative abundance (normalized to catalase)
		HOSO	Baseline	0.0429857	0.514057	0.619854	4.19887	1.17283	2.32947	0.0836205	0.61132	0.160428	1.13288	0.920188	0.570382	0.590496	0.846745	0.594604	0.0209051	0.368567	1.31951	0.266093	0.435275
			Pre-surgery	0.602904	20.2521	0.406126	1.22264	33.8246	5.20537	16.3362	0.395021	1.01396	22.6274	0.423373	0.687771	1.97247	34.7755	2.47942	0.986233	1.23114	8.11168	0.231647	0.933033
		MAG-EPA	Baseline	0.161544	5.77572	0.790041	1.02101	0.371131	7.6211	0.650671	0.34151	0.0108964	7.21	0.598739	0.400535	0.558644	0.993092
			Pre-surgery	2.86791	0.417544	0.233258	0.5	2.23457	0.0973956	8.11168	2.11404	0.073812	0.578344	0.712025	0.460094	0.196146	0.281265
Supplementary Figure 4b			Butyryl-CoA synthase relative abundance (normalized to catalase)
		HOSO	Baseline	0.323088	0.107321	1.79005	0.655197	4.22807	0.109576	1.81504	0.632878	1.05702	2.94854	0.913831	0.366021	0.63728	0.45376	0.0178244	0.476319	0.438303
			Pre-surgery	0.116629	3.11666	2.05623	0.737135	3.45815	0.115824	3.22657	3.34035	2.32947	0.0625	6.54322	6.9163	1.31951	0.00567958	1.77769	1.38511	2.96905
		MAG-EPA	Baseline	0.173139	10.2674	0.403321	0.208772	0.0238478	0.0748424	1.37554	0.63728	0.0330318	0.532185	0.63728
			Pre-surgery	0.697372	0.25349	1.18921	0.0203335	1.95884	13.737	0.795536	1.23114	0.327598	0.0967228	0.594604
